# Supplementary material for: Synthesis and Characterization of Curcumin-Polycaprolactone Block Copolymers for Biomedical Applications
Source: Materials (Basel). 2025 Sep 17;18(18):4348. doi: 10.3390/ma18184348 (PMC12471959; doi:10.3390/ma18184348)
Supplement: Supplementary file 1 [file materials-18-04348-s001.zip]

Archive with 1 entries (1 files):
- materials-3802520-supplementary.pdf
